# Supplementary material for: Barriers and facilitators to adoption and use of fuel pellets and improved cookstoves in urban Rwanda
Source: PLoS One. 2018 Oct 8;13(10):e0203775. doi: 10.1371/journal.pone.0203775 (PMC6175269; doi:10.1371/journal.pone.0203775)
Supplement: S1 File — (ZIP) [file pone.0203775.s001.zip]

Archive with 3 entries (3 files):
- Interview Guide for Cooks who are Decision Makers (English & Kinyarwanda).docx
- Interview Guide for Cooks Who are NOT Decision Makers (English & Kinyarwanda).docx
- Interview Guide for Decision Makers (English & Kinyarwanda).doc
